# Supplementary material for: Impact of persistent barrier to gene flow and catastrophic events on red algae evolutionary history along the Chilean coast
Source: Front Genet. 2024 Mar 8;15:1336427. doi: 10.3389/fgene.2024.1336427 (PMC10957783; doi:10.3389/fgene.2024.1336427)
Supplement: Supplementary file 2 [file Table3.xls]

## Sheet: Suppl Table S3
Taxonomically accepted species	Locality	Locality abbrevation	Sample code	Haplotype COI	Genbank access COI	Putative genetic species
M. laminarioides	Los Burros	LBR	LBR1	C02	JQ408412	M. laminarioides North
M. laminarioides	Los Burros	LBR	LBR2	C02		M. laminarioides North
M. laminarioides	Los Burros	LBR	LBR3	C02		M. laminarioides North
M. laminarioides	Los Burros	LBR	LBR4	C02		M. laminarioides North
M. laminarioides	Los Burros	LBR	LBR5	C02		M. laminarioides North
M. laminarioides	Los Burros	LBR	LBR6	C02		M. laminarioides North
M. laminarioides	Los Burros	LBR	LBR7	C02		M. laminarioides North
M. laminarioides	Los Burros	LBR	LBR8	C02		M. laminarioides North
M. laminarioides	Los Burros	LBR	LBR9	C02		M. laminarioides North
M. laminarioides	Los Burros	LBR	LBR10	C02		M. laminarioides North
M. laminarioides	Puerto Oscuro	POS	POS1	C05	JQ408413	M. laminarioides North
M. laminarioides	Puerto Oscuro	POS	POS_2	C05		M. laminarioides North
M. laminarioides	Puerto Oscuro	POS	POS_3	C05		M. laminarioides North
M. laminarioides	Puerto Oscuro	POS	POS_4	C05		M. laminarioides North
M. laminarioides	Puerto Oscuro	POS	POS_5	C05		M. laminarioides North
M. laminarioides	Puerto Oscuro	POS	POS_6	C05		M. laminarioides North
M. laminarioides	Puerto Oscuro	POS	POS_8	C05		M. laminarioides North
M. laminarioides	Puerto Oscuro	POS	POS_9	C05		M. laminarioides North
M. laminarioides	Puerto Oscuro	POS	POS_10	C05		M. laminarioides North
M. laminarioides	Puerto Oscuro	POS	POS_11	C05		M. laminarioides North
M. laminarioides	Puerto Oscuro	POS	POS_12	C05		M. laminarioides North
M. laminarioides	Puerto Oscuro	POS	POS_13	C05		M. laminarioides North
M. laminarioides	Puerto Oscuro	POS	POS_14	C05		M. laminarioides North
M. laminarioides	Puerto Oscuro	POS	POS_15	C05		M. laminarioides North
M. laminarioides	Puerto Oscuro	POS	POS_16	C05		M. laminarioides North
M. laminarioides	Puerto Oscuro	POS	POS_17	C05		M. laminarioides North
M. laminarioides	Puerto Oscuro	POS	POS_18	C05		M. laminarioides North
M. laminarioides	Puerto Oscuro	POS	POS_20	C05		M. laminarioides North
M. laminarioides	Puerto Oscuro	POS	POS_21	C05		M. laminarioides North
M. laminarioides	Maitencillo	MAI	MAI_72L	C06	JQ408415	M. laminarioides North
M. laminarioides	Maitencillo	MAI	MAI_71B	C06		M. laminarioides North
M. laminarioides	Maitencillo	MAI	MAI_72J	C07	JQ408414	M. laminarioides North
M. laminarioides	Maitencillo	MAI	MAI_70T	C07		M. laminarioides North
M. laminarioides	Maitencillo	MAI	MAI_71K	C07		M. laminarioides North
M. laminarioides	Maitencillo	MAI	MAI_71L	C07		M. laminarioides North
M. laminarioides	Maitencillo	MAI	MAI_71M	C07		M. laminarioides North
M. laminarioides	Maitencillo	MAI	MAI_71T	C07		M. laminarioides North
M. laminarioides	Maitencillo	MAI	MAI_71W	C07		M. laminarioides North
M. laminarioides	Maitencillo	MAI	MAI_7I	C07		M. laminarioides North
M. laminarioides	Maitencillo	MAI	MAI_71J	C07		M. laminarioides North
M. laminarioides	Maitencillo	MAI	MAI_73J	C07		M. laminarioides North
M. laminarioides	Maitencillo	MAI	MAI_73C	C07		M. laminarioides North
M. laminarioides	Maitencillo	MAI	MAI_71F	C07		M. laminarioides North
M. laminarioides	Maitencillo	MAI	MAI_73K	C07		M. laminarioides North
M. laminarioides	Maitencillo	MAI	MAI_72B	C07		M. laminarioides North
M. laminarioides	Maitencillo	MAI	MAI_72I	C07		M. laminarioides North
M. laminarioides	Maitencillo	MAI	MAI_72T	C07		M. laminarioides North
M. laminarioides	Maitencillo	MAI	MAI_73H	C07		M. laminarioides North
M. laminarioides	Maitencillo	MAI	MAI_73B	C07		M. laminarioides North
M. laminarioides	Maitencillo	MAI	MAI_73M	C07		M. laminarioides North
M. laminarioides	Maitencillo	MAI	MAI_73S	C07		M. laminarioides North
M. laminarioides	Maitencillo	MAI	MAI_73N	C07		M. laminarioides North
M. laminarioides	Matanza	MAT	TOP_13H	C09		M. laminarioides Center
M. laminarioides	Matanza	MAT	TOP_13A	C09		M. laminarioides Center
M. laminarioides	Matanza	MAT	TOP_16F	C09		M. laminarioides Center
M. laminarioides	Matanza	MAT	TOP_14C	C09		M. laminarioides Center
M. laminarioides	Matanza	MAT	TOP_14N	C09		M. laminarioides Center
M. laminarioides	Matanza	MAT	TOP_16R	C10	JQ408421	M. laminarioides Center
M. laminarioides	Matanza	MAT	TOP_12R	C10		M. laminarioides Center
M. laminarioides	Matanza	MAT	TOP_12K	C10		M. laminarioides Center
M. laminarioides	Matanza	MAT	TOP_12Z	C10		M. laminarioides Center
M. laminarioides	Matanza	MAT	TOP_12C	C10		M. laminarioides Center
M. laminarioides	Matanza	MAT	TOP_13M	C11		M. laminarioides Center
M. laminarioides	Matanza	MAT	TOP_12V	C11		M. laminarioides Center
M. laminarioides	Matanza	MAT	TOP_15G	C11		M. laminarioides Center
M. laminarioides	Matanza	MAT	TOP_15L	C11		M. laminarioides Center
M. laminarioides	Matanza	MAT	TOP_13E	C11		M. laminarioides Center
M. laminarioides	Matanza	MAT	TOP_16C	C11		M. laminarioides Center
M. laminarioides	Matanza	MAT	TOP_14G	C11		M. laminarioides Center
M. laminarioides	Matanza	MAT	TOP_16T	C11		M. laminarioides Center
M. laminarioides	Matanza	MAT	TOP_12N	C11		M. laminarioides Center
M. laminarioides	Matanza	MAT	TOP_16H	C11		M. laminarioides Center
M. laminarioides	Pichilemu	PMU	PMU_7	C09	JQ408417	M. laminarioides Center
M. laminarioides	Pichilemu	PMU	PMU_4	C14	JQ408419	M. laminarioides Center
M. laminarioides	Pichilemu	PMU	PMU_12	C09		M. laminarioides Center
M. laminarioides	Pichilemu	PMU	PMU_19	C09		M. laminarioides Center
M. laminarioides	Pichilemu	PMU	PMU_9	C11	JQ408418	M. laminarioides Center
M. laminarioides	Pichilemu	PMU	PMU_11	C11		M. laminarioides Center
M. laminarioides	Pichilemu	PMU	PMU_1	C13	JQ408416	M. laminarioides Center
M. laminarioides	Pichilemu	PMU	PMU_8	C13		M. laminarioides Center
M. laminarioides	Pichilemu	PMU	PMU_13	C13		M. laminarioides Center
M. laminarioides	Pichilemu	PMU	PMU_14	C13		M. laminarioides Center
M. laminarioides	Pichilemu	PMU	PMU_16	C13		M. laminarioides Center
M. laminarioides	Pichilemu	PMU	PMU_17	C13		M. laminarioides Center
M. laminarioides	Pichilemu	PMU	PMU_18	C13		M. laminarioides Center
M. laminarioides	Pichilemu	PMU	PMU_21	C13		M. laminarioides Center
M. laminarioides	Pichilemu	PMU	PMU_22	C13		M. laminarioides Center
M. laminarioides	Pichilemu	PMU	PMU_23	C13		M. laminarioides Center
M. laminarioides	Pichilemu	PMU	PMU_24	C13		M. laminarioides Center
M. laminarioides	Pichilemu	PMU	PMU_25	C13		M. laminarioides Center
M. laminarioides	Pichilemu	PMU	PMU_20	C13		M. laminarioides Center
M. laminarioides	Pichilemu	PMU	PMU_2	C13		M. laminarioides Center
M. laminarioides	Pichilemu	PMU	PMU_3	C13		M. laminarioides Center
M. laminarioides	Pichilemu	PMU	PMU_5	C13		M. laminarioides Center
M. laminarioides	Pichilemu	PMU	PMU_6	C13		M. laminarioides Center
M. laminarioides	Constitución	CON	CON_40A	C13		M. laminarioides Center
M. laminarioides	Constitución	CON	CON_40B	C13		M. laminarioides Center
M. laminarioides	Constitución	CON	CON_39V	C13		M. laminarioides Center
M. laminarioides	Constitución	CON	CON_39T	C13		M. laminarioides Center
M. laminarioides	Constitución	CON	CON_40R	C13		M. laminarioides Center
M. laminarioides	Constitución	CON	CON_40J	C13		M. laminarioides Center
M. laminarioides	Constitución	CON	CON_40E	C13		M. laminarioides Center
M. laminarioides	Constitución	CON	CON_39J	C13		M. laminarioides Center
M. laminarioides	Constitución	CON	CON_39A	C13		M. laminarioides Center
M. laminarioides	Constitución	CON	CON_40K	C13		M. laminarioides Center
M. laminarioides	Constitución	CON	CON_40T	C13		M. laminarioides Center
M. laminarioides	Constitución	CON	CON_40L	C13		M. laminarioides Center
M. laminarioides	Constitución	CON	CON_37W	C13		M. laminarioides Center
M. laminarioides	Constitución	CON	CON_38M	C13		M. laminarioides Center
M. laminarioides	Constitución	CON	CON_38F	C13		M. laminarioides Center
M. laminarioides	Constitución	CON	CON_38Q	C13		M. laminarioides Center
M. laminarioides	Constitución	CON	CON_38C	C13		M. laminarioides Center
M. laminarioides	Constitución	CON	CON_37K	C13		M. laminarioides Center
M. laminarioides	Constitución	CON	CON_40M	C13		M. laminarioides Center
M. laminarioides	Constitución	CON	CON_38B	C13		M. laminarioides Center
M. laminarioides	Concepción	CNC	CNC_10	C12		M. laminarioides Center
M. laminarioides	Concepción	CNC	CNC_15	C12		M. laminarioides Center
M. laminarioides	Concepción	CNC	CNC_5	C12	JQ408420	M. laminarioides Center
M. laminarioides	Concepción	CNC	CNC_1	C12		M. laminarioides Center
M. laminarioides	Concepción	CNC	CNC_2	C12		M. laminarioides Center
M. laminarioides	Concepción	CNC	CNC_19	C12		M. laminarioides Center
M. laminarioides	Concepción	CNC	CNC_11	C12		M. laminarioides Center
M. laminarioides	Concepción	CNC	CNC_4	C12		M. laminarioides Center
M. laminarioides	Concepción	CNC	CNC_8	C12		M. laminarioides Center
M. laminarioides	Concepción	CNC	CNC_6	C12		M. laminarioides Center
M. laminarioides	Concepción	CNC	CNC_14	C12		M. laminarioides Center
M. laminarioides	Concepción	CNC	CNC_13	C12		M. laminarioides Center
M. laminarioides	Concepción	CNC	CNC_12	C12		M. laminarioides Center
M. laminarioides	Concepción	CNC	CNC_18	C13		M. laminarioides Center
M. laminarioides	Concepción	CNC	CNC_3	C13		M. laminarioides Center
M. laminarioides	Concepción	CNC	CNC_7	C13		M. laminarioides Center
M. laminarioides	Concepción	CNC	CNC_17	C13		M. laminarioides Center
M. laminarioides	Concepción	CNC	CNC_9	C13		M. laminarioides Center
M. laminarioides	Tirúa	TIR	TIR_6	C11		M. laminarioides Center
M. laminarioides	Tirúa	TIR	TIR_10	C11		M. laminarioides Center
M. laminarioides	Tirúa	TIR	TIR_16	C11		M. laminarioides Center
M. laminarioides	Tirúa	TIR	TIR_24	C11		M. laminarioides Center
M. laminarioides	Tirúa	TIR	TIR_1	C13		M. laminarioides Center
M. laminarioides	Tirúa	TIR	TIR_2	C13		M. laminarioides Center
M. laminarioides	Tirúa	TIR	TIR_3	C13		M. laminarioides Center
M. laminarioides	Tirúa	TIR	TIR_4	C13		M. laminarioides Center
M. laminarioides	Tirúa	TIR	TIR_5	C13		M. laminarioides Center
M. laminarioides	Tirúa	TIR	TIR_7	C13		M. laminarioides Center
M. laminarioides	Tirúa	TIR	TIR_8	C13		M. laminarioides Center
M. laminarioides	Tirúa	TIR	TIR_9	C13		M. laminarioides Center
M. laminarioides	Tirúa	TIR	TIR_12	C13		M. laminarioides Center
M. laminarioides	Tirúa	TIR	TIR_13	C13		M. laminarioides Center
M. laminarioides	Tirúa	TIR	TIR_14	C13		M. laminarioides Center
M. laminarioides	Tirúa	TIR	TIR_15	C13		M. laminarioides Center
M. laminarioides	Tirúa	TIR	TIR_17	C13		M. laminarioides Center
M. laminarioides	Tirúa	TIR	TIR_18	C13		M. laminarioides Center
M. laminarioides	Tirúa	TIR	TIR_19	C13		M. laminarioides Center
M. laminarioides	Tirúa	TIR	TIR_20	C13		M. laminarioides Center
M. laminarioides	Tirúa	TIR	TIR_21	C13		M. laminarioides Center
M. laminarioides	Tirúa	TIR	TIR_23	C13		M. laminarioides Center
M. laminarioides	Tirúa	TIR	TIR_25	C13		M. laminarioides Center
M. laminarioides	Lobería	LOB	ML_LOB1	C15	OK422911	M. laminarioides South
M. laminarioides	Lobería	LOB	ML_LOB2	C15	OK422912	M. laminarioides South
M. laminarioides	Lobería	LOB	ML_LOB4	C15	OK422913	M. laminarioides South
M. laminarioides	Lobería	LOB	ML_LOB5	C15	OK422914	M. laminarioides South
M. laminarioides	Lobería	LOB	ML_LOB6	C15	OK422915	M. laminarioides South
M. laminarioides	Lobería	LOB	ML_LOB7	C15	OK422916	M. laminarioides South
M. laminarioides	Lobería	LOB	ML_LOB8	C15	OK422917	M. laminarioides South
M. laminarioides	Lobería	LOB	ML_LOB9	C15	OK422918	M. laminarioides South
M. laminarioides	Lobería	LOB	ML_LOB13	C15	OK422919	M. laminarioides South
M. laminarioides	Lobería	LOB	ML_LOB15	C15	OK422920	M. laminarioides South
M. laminarioides	Lobería	LOB	ML_LOB16	C15	OK422921	M. laminarioides South
M. laminarioides	Lobería	LOB	ML_LOB17	C15	OK422922	M. laminarioides South
M. laminarioides	Lobería	LOB	ML_LOB18	C15	OK422923	M. laminarioides South
M. laminarioides	Lobería	LOB	ML_LOB19	C15	OK422924	M. laminarioides South
M. laminarioides	Lobería	LOB	ML_LOB20	C15	OK422925	M. laminarioides South
M. laminarioides	Lobería	LOB	ML_LOB21	C15	OK422926	M. laminarioides South
M. laminarioides	Nigue	NIG	ML_NIG2	C25	OK422927	M. laminarioides South
M. laminarioides	Nigue	NIG	ML_NIG3	C25	OK422928	M. laminarioides South
M. laminarioides	Nigue	NIG	ML_NIG4	C15	OK422929	M. laminarioides South
M. laminarioides	Nigue	NIG	ML_NIG5	C25	OK422930	M. laminarioides South
M. laminarioides	Nigue	NIG	ML_NIG6	C15	OK422931	M. laminarioides South
M. laminarioides	Nigue	NIG	ML_NIG7	C25	OK422932	M. laminarioides South
M. laminarioides	Nigue	NIG	ML_NIG8	C25	OK422933	M. laminarioides South
M. laminarioides	Nigue	NIG	ML_NIG9	C25	OK422934	M. laminarioides South
M. laminarioides	Nigue	NIG	ML_NIG10	C15	OK422935	M. laminarioides South
M. laminarioides	Nigue	NIG	ML_NIG12	C25	OK422936	M. laminarioides South
M. laminarioides	Nigue	NIG	ML_NIG13	C25	OK422937	M. laminarioides South
M. laminarioides	Nigue	NIG	ML_NIG15	C15	OK422938	M. laminarioides South
M. laminarioides	Nigue	NIG	ML_NIG16	C25	OK422939	M. laminarioides South
M. laminarioides	Nigue	NIG	ML_NIG17	C15	OK422940	M. laminarioides South
M. laminarioides	Nigue	NIG	ML_NIG18	C25	OK422941	M. laminarioides South
M. laminarioides	Nigue	NIG	ML_NIG19	C25	OK422942	M. laminarioides South
M. laminarioides	Nigue	NIG	ML_NIG21	C26	OK422943	M. laminarioides South
M. laminarioides	Pilolcura	PIL	PIL_9	C15		M. laminarioides South
M. laminarioides	Pilolcura	PIL	PIL_24	C15		M. laminarioides South
M. laminarioides	Pilolcura	PIL	PIL_26	C15		M. laminarioides South
M. laminarioides	Pilolcura	PIL	PIL_7	C24	JQ408426	M. laminarioides South
M. laminarioides	Pilolcura	PIL	PIL_14	C24		M. laminarioides South
M. laminarioides	Pilolcura	PIL	PIL_17	C24		M. laminarioides South
M. laminarioides	Pilolcura	PIL	PIL_21	C24		M. laminarioides South
M. laminarioides	Pilolcura	PIL	PIL_25	C24		M. laminarioides South
M. laminarioides	Pilolcura	PIL	PIL_3	C23	JQ408425	M. laminarioides South
M. laminarioides	Pilolcura	PIL	PIL_4	C23		M. laminarioides South
M. laminarioides	Pilolcura	PIL	PIL_5	C23		M. laminarioides South
M. laminarioides	Pilolcura	PIL	PIL_6	C23		M. laminarioides South
M. laminarioides	Pilolcura	PIL	PIL_11	C23		M. laminarioides South
M. laminarioides	Pilolcura	PIL	PIL_15	C23		M. laminarioides South
M. laminarioides	Pilolcura	PIL	PIL_20	C23		M. laminarioides South
M. laminarioides	Pilolcura	PIL	PIL_27	C23		M. laminarioides South
M. laminarioides	Pilolcura	PIL	PIL_1	C22	JQ408424	M. laminarioides South
M. laminarioides	Pilolcura	PIL	PIL_8	C22		M. laminarioides South
M. laminarioides	Pilolcura	PIL	PIL_12	C22		M. laminarioides South
M. laminarioides	Pilolcura	PIL	PIL_13	C22		M. laminarioides South
M. laminarioides	Pilolcura	PIL	PIL_16	C22		M. laminarioides South
M. laminarioides	Pucatrihue	PUC	PUC_50S	C15		M. laminarioides South
M. laminarioides	Pucatrihue	PUC	PUC_50A	C15		M. laminarioides South
M. laminarioides	Pucatrihue	PUC	PUC_50I	C15		M. laminarioides South
M. laminarioides	Pucatrihue	PUC	PUC_53L	C15		M. laminarioides South
M. laminarioides	Pucatrihue	PUC	PUC_53B	C15		M. laminarioides South
M. laminarioides	Pucatrihue	PUC	PUC_53A	C15		M. laminarioides South
M. laminarioides	Pucatrihue	PUC	PUC_55L	C15		M. laminarioides South
M. laminarioides	Pucatrihue	PUC	PUC_49E	C15		M. laminarioides South
M. laminarioides	Pucatrihue	PUC	PUC_50T	C15		M. laminarioides South
M. laminarioides	Pucatrihue	PUC	PUC_53N	C15		M. laminarioides South
M. laminarioides	Pucatrihue	PUC	PUC_50M	C15		M. laminarioides South
M. laminarioides	Pucatrihue	PUC	PUC_49Z	C17	JQ408423	M. laminarioides South
M. laminarioides	Pucatrihue	PUC	PUC_53Q	C20	JQ408427	M. laminarioides South
M. laminarioides	Pucatrihue	PUC	PUC_51P	C20		M. laminarioides South
M. laminarioides	Pucatrihue	PUC	PUC_49V	C20		M. laminarioides South
M. laminarioides	Pucatrihue	PUC	PUC_49A	C20		M. laminarioides South
M. laminarioides	Pucatrihue	PUC	PUC_52Y	C20		M. laminarioides South
M. laminarioides	Pucatrihue	PUC	PUC_49W	C20		M. laminarioides South
M. laminarioides	Pucatrihue	PUC	PUC_53K	C20		M. laminarioides South
M. laminarioides	Pucatrihue	PUC	PUC_51N	C20		M. laminarioides South
M. laminarioides	Chiloé	CHI	AY970593.1	C15		M. laminarioides South
M. laminarioides	Chiloé	CHI	CHI_106G	C15		M. laminarioides South
M. laminarioides	Chiloé	CHI	CHI_104K	C15		M. laminarioides South
M. laminarioides	Chiloé	CHI	CHI_103R	C15	JQ408422	M. laminarioides South
M. laminarioides	Chiloé	CHI	CHI_103N	C15		M. laminarioides South
M. laminarioides	Chiloé	CHI	CHI_103V	C15		M. laminarioides South
M. laminarioides	Chiloé	CHI	CHI_106W	C15		M. laminarioides South
M. laminarioides	Chiloé	CHI	CHI_106T	C15		M. laminarioides South
M. laminarioides	Chiloé	CHI	CHI_106O	C15		M. laminarioides South
M. laminarioides	Chiloé	CHI	CHI_104T	C15		M. laminarioides South
M. laminarioides	Chiloé	CHI	CHI_105B	C15		M. laminarioides South
M. laminarioides	Chiloé	CHI	CHI_103S	C16	JQ408430	M. laminarioides South
M. laminarioides	Chiloé	CHI	CHI_103U	C16		M. laminarioides South
M. laminarioides	Chiloé	CHI	CHI_105L	C21	JQ408429	M. laminarioides South
M. laminarioides	Chiloé	CHI	CHI_106S	C21		M. laminarioides South
M. laminarioides	Chiloé	CHI	CHI_104V	C21		M. laminarioides South
M. laminarioides	Chiloé	CHI	CHI_103I	C21		M. laminarioides South
M. laminarioides	Chiloé	CHI	CHI_105M	C21		M. laminarioides South
M. laminarioides	Chiloé	CHI	CHI_104J	C21		M. laminarioides South
M. laminarioides	Chiloé	CHI	CHI_105T	C21		M. laminarioides South
M. membranacea	Puerto Oscuro	POS	MM_POS1	C27	OK422953	M. membranacea
M. membranacea	Puerto Oscuro	POS	MM_POS2	C27	OK422954	M. membranacea
M. membranacea	Puerto Oscuro	POS	MM_POS3	C27	OK422955	M. membranacea
M. membranacea	Puerto Oscuro	POS	MM_POS4	C27	OK422956	M. membranacea
M. membranacea	Puerto Oscuro	POS	MM_POS5	C27	OK422957	M. membranacea
M. membranacea	Puerto Oscuro	POS	MM_POS6	C27	OK422958	M. membranacea
M. membranacea	Puerto Oscuro	POS	MM_POS7	C27	OK422959	M. membranacea
M. membranacea	Puerto Oscuro	POS	MM_POS8	C27	OK422960	M. membranacea
M. membranacea	Puerto Oscuro	POS	MM_POS9	C27	OK422961	M. membranacea
M. membranacea	Puerto Oscuro	POS	MM_POS10	C27	OK422962	M. membranacea
M. membranacea	Puerto Oscuro	POS	MM_POS11	C27	OK422963	M. membranacea
M. membranacea	Puerto Oscuro	POS	MM_POS12	C27	OK422964	M. membranacea
M. membranacea	Puerto Oscuro	POS	MM_POS14	C28	OK422965	M. membranacea
M. membranacea	Puerto Oscuro	POS	MM_POS15	C27	OK422966	M. membranacea
M. membranacea	Puerto Oscuro	POS	MM_POS18	C27	OK422967	M. membranacea
M. membranacea	Maitencillo	MAI	MM_MAI1	C31	OK422944	M. sp. 1
M. membranacea	Maitencillo	MAI	MM_MAI3	C29	OK422945	M. sp. 1
M. membranacea	Maitencillo	MAI	MM_MAI5	C30	OK422946	M. sp. 1
M. membranacea	Maitencillo	MAI	MM_MAI19	C31	OK422947	M. sp. 1
M. membranacea	Maitencillo	MAI	MM_MAI20	C31	OK422948	M. sp. 1
M. membranacea	Matanza	MAT	MM_MAT1	C32	OK422968	M. membranacea
M. membranacea	Matanza	MAT	MM_MAT2	C32	OK422969	M. membranacea
M. membranacea	Matanza	MAT	MM_MAT3	C32	OK422970	M. membranacea
M. membranacea	Matanza	MAT	MM_MAT4	C32	OK422971	M. membranacea
M. membranacea	Matanza	MAT	MM_MAT5	C33	OK422972	M. membranacea
M. membranacea	Matanza	MAT	MM_MAT6	C34	OK422973	M. membranacea
M. membranacea	Matanza	MAT	MM_MAT8	C34	OK422974	M. membranacea
M. membranacea	Matanza	MAT	MM_MAT9	C32	OK422975	M. membranacea
M. membranacea	Matanza	MAT	MM_MAT10	C34	OK422976	M. membranacea
M. membranacea	Matanza	MAT	MM_MAT11	C34	OK422977	M. membranacea
M. membranacea	Matanza	MAT	MM_MAT13	C34	OK422978	M. membranacea
M. membranacea	Matanza	MAT	MM_MAT14	C32	OK422979	M. membranacea
M. membranacea	Matanza	MAT	MM_MAT15	C35	OK422980	M. membranacea
M. membranacea	Pichilemu	PMU	MM_PMU1	C33	OK422981	M. membranacea
M. membranacea	Pichilemu	PMU	MM_PMU2	C32	OK422982	M. membranacea
M. membranacea	Pichilemu	PMU	MM_PMU3	C32	OK422983	M. membranacea
M. membranacea	Pichilemu	PMU	MM_PMU5	C32	OK422984	M. membranacea
M. membranacea	Pichilemu	PMU	MM_PMU6	C32	OK422985	M. membranacea
M. membranacea	Pichilemu	PMU	MM_PMU7	C33	OK422986	M. membranacea
M. membranacea	Pichilemu	PMU	MM_PMU8	C33	OK422987	M. membranacea
M. membranacea	Pichilemu	PMU	MM_PMU13	C32	OK422988	M. membranacea
M. membranacea	Pichilemu	PMU	MM_PMU14	C33	OK422989	M. membranacea
M. membranacea	Pichilemu	PMU	MM_PMU15	C32	OK422990	M. membranacea
M. membranacea	Pichilemu	PMU	MM_PMU16	C32	OK422991	M. membranacea
M. membranacea	Pichilemu	PMU	MM_PMU24	C34	OK422992	M. membranacea
M. membranacea	Pichilemu	PMU	MM_PMU25	C33	OK422993	M. membranacea
M. membranacea	Pichilemu	PMU	MM_PMU26	C32	OK422994	M. membranacea
M. membranacea	Constitución	CON	MM_CON2	C34	OK422995	M. membranacea
M. membranacea	Constitución	CON	MM_CON3	C32	OK422996	M. membranacea
M. membranacea	Constitución	CON	MM_CON4	C32	OK422997	M. membranacea
M. membranacea	Constitución	CON	MM_CON5	C32	OK422998	M. membranacea
M. membranacea	Constitución	CON	MM_CON6	C36	OK422999	M. membranacea
M. membranacea	Constitución	CON	MM_CON7	C32	OK423000	M. membranacea
M. membranacea	Constitución	CON	MM_CON8	C37	OK423001	M. membranacea
M. membranacea	Constitución	CON	MM_CON9	C34	OK423002	M. membranacea
M. membranacea	Constitución	CON	MM_CON10	C37	OK423003	M. membranacea
M. membranacea	Constitución	CON	MM_CON12	C34	OK423004	M. membranacea
M. membranacea	Constitución	CON	MM_CON13	C38	OK423005	M. membranacea
M. membranacea	Constitución	CON	MM_CON17	C32	OK423006	M. membranacea
M. membranacea	Constitución	CON	MM_CON18	C32	OK423007	M. membranacea
M. membranacea	Concepción	CNC	MM_CNC1	C34	OK423008	M. membranacea
M. membranacea	Concepción	CNC	MM_CNC2	C39	OK423009	M. membranacea
M. membranacea	Concepción	CNC	MM_CNC3	C39	OK423010	M. membranacea
M. membranacea	Concepción	CNC	MM_CNC4	C32	OK423011	M. membranacea
M. membranacea	Concepción	CNC	MM_CNC5	C39	OK423012	M. membranacea
M. membranacea	Concepción	CNC	MM_CNC6	C32	OK423013	M. membranacea
M. membranacea	Concepción	CNC	MM_CNC8	C32	OK423014	M. membranacea
M. membranacea	Concepción	CNC	MM_CNC9	C39	OK423015	M. membranacea
M. membranacea	Concepción	CNC	MM_CNC11	C32	OK423016	M. membranacea
M. membranacea	Concepción	CNC	MM_CNC12	C27	OK423017	M. membranacea
M. membranacea	Concepción	CNC	MM_CNC13	C32	OK423018	M. membranacea
M. membranacea	Concepción	CNC	MM_CNC14	C34	OK423019	M. membranacea
M. membranacea	Concepción	CNC	MM_CNC15	C32	OK423020	M. membranacea
M. membranacea	Concepción	CNC	MM_CNC18	C32	OK423021	M. membranacea
M. membranacea	Concepción	CNC	MM_CNC19	C39	OK423022	M. membranacea
M. membranacea	Concepción	CNC	MM_CNC20	C34	OK423023	M. membranacea
M. membranacea	Concepción	CNC	MM_CNC21	C39	OK423024	M. membranacea
M. membranacea	Concepción	CNC	MM_CNC22	C40	OK423025	M. membranacea
M. membranacea	Tirúa	TIR	MM_TIR2	C31	OK422949	M. sp. 1
M. membranacea	Tirúa	TIR	MM_TIR3	C28	OK423026	M. membranacea
M. membranacea	Tirúa	TIR	MM_TIR5	C28	OK423027	M. membranacea
M. membranacea	Tirúa	TIR	MM_TIR9	C41	OK423028	M. membranacea
M. membranacea	Tirúa	TIR	MM_TIR11	C31	OK422950	M. sp. 1
M. membranacea	Tirúa	TIR	MM_TIR 12	C31	OK422951	M. sp. 1
M. membranacea	Tirúa	TIR	MM_TIR13	C42	OK423029	M. membranacea
M. membranacea	Tirúa	TIR	MM_TIR14	C28	OK423030	M. membranacea
M. membranacea	Tirúa	TIR	MM_TIR15	C28	OK423031	M. membranacea
M. membranacea	Tirúa	TIR	MM_TIR18	C28	OK423032	M. membranacea
M. membranacea	Tirúa	TIR	MM_TIR24	C31	OK422952	M. sp. 1
M. membranacea	Lobería	LOB	MM_LOB1	C28	OK423033	M. membranacea
M. membranacea	Lobería	LOB	MM_LOB2	C28	OK423034	M. membranacea
M. membranacea	Lobería	LOB	MM_LOB3	C28	OK423035	M. membranacea
M. membranacea	Lobería	LOB	MM_LOB4	C28	OK423036	M. membranacea
M. membranacea	Lobería	LOB	MM_LOB5	C43	OK423037	M. membranacea
M. membranacea	Lobería	LOB	MM_LOB6	C28	OK423038	M. membranacea
M. membranacea	Lobería	LOB	MM_LOB7	C28	OK423039	M. membranacea
M. membranacea	Lobería	LOB	MM_LOB8	C28	OK423040	M. membranacea
M. membranacea	Lobería	LOB	MM_LOB9	C28	OK423041	M. membranacea
M. membranacea	Lobería	LOB	MM_LOB10	C28	OK423042	M. membranacea
M. membranacea	Lobería	LOB	MM_LOB11	C28	OK423043	M. membranacea
M. membranacea	Lobería	LOB	MM_LOB12	C44	OK423044	M. membranacea
M. membranacea	Lobería	LOB	MM_LOB13	C28	OK423045	M. membranacea
M. membranacea	Lobería	LOB	MM_LOB14	C28	OK423046	M. membranacea
M. membranacea	Lobería	LOB	MM_LOB15	C28	OK423047	M. membranacea
M. membranacea	Nigue	NIG	MM_NIG1	C28	OK423048	M. membranacea
M. membranacea	Nigue	NIG	MM_NIG2	C28	OK423049	M. membranacea
M. membranacea	Nigue	NIG	MM_NIG4	C28	OK423050	M. membranacea
M. membranacea	Nigue	NIG	MM_NIG5	C45	OK423051	M. membranacea
M. membranacea	Nigue	NIG	MM_NIG7	C28	OK423052	M. membranacea
M. membranacea	Nigue	NIG	MM_NIG8	C45	OK423053	M. membranacea
M. membranacea	Nigue	NIG	MM_NIG9	C28	OK423054	M. membranacea
M. membranacea	Nigue	NIG	MM_NIG10	C46	OK423055	M. membranacea
M. membranacea	Nigue	NIG	MM_NIG11	C28	OK423056	M. membranacea
M. membranacea	Nigue	NIG	MM_NIG12	C45	OK423057	M. membranacea
M. membranacea	Nigue	NIG	MM_NIG14	C45	OK423058	M. membranacea
M. membranacea	Nigue	NIG	MM_NIG15	C28	OK423059	M. membranacea
M. membranacea	Nigue	NIG	MM_NIG16	C28	OK423060	M. membranacea
M. membranacea	Nigue	NIG	MM_NIG17	C46	OK423061	M. membranacea
M. membranacea	Pilolcura	PIL	MM_PIL2	C28	OK423062	M. membranacea
M. membranacea	Pilolcura	PIL	MM_PIL3	C28	OK423063	M. membranacea
M. membranacea	Pilolcura	PIL	MM_PIL4	C45	OK423064	M. membranacea
M. membranacea	Pilolcura	PIL	MM_PIL6	C28	OK423065	M. membranacea
M. membranacea	Pilolcura	PIL	MM_PIL8	C28	OK423066	M. membranacea
M. membranacea	Pilolcura	PIL	MM_PIL10	C28	OK423067	M. membranacea
M. membranacea	Pilolcura	PIL	MM_PIL12	C45	OK423068	M. membranacea
M. membranacea	Pilolcura	PIL	MM_PIL14	C28	OK423069	M. membranacea
M. membranacea	Pilolcura	PIL	MM_PIL16	C28	OK423070	M. membranacea
M. membranacea	Pilolcura	PIL	MM_PIL17	C28	OK423071	M. membranacea
M. membranacea	Pilolcura	PIL	MM_PIL18	C28	OK423072	M. membranacea
M. membranacea	Pilolcura	PIL	MM_PIL19	C28	OK423073	M. membranacea
M. membranacea	Pilolcura	PIL	MM_PIL20	C28	OK423074	M. membranacea
M. membranacea	Pucatrihue	PUC	MM_PUC1	C28	OK423075	M. membranacea
M. membranacea	Pucatrihue	PUC	MM_PUC2	C28	OK423076	M. membranacea
M. membranacea	Pucatrihue	PUC	MM_PUC3	C28	OK423077	M. membranacea
M. membranacea	Pucatrihue	PUC	MM_PUC4	C28	OK423078	M. membranacea
M. membranacea	Pucatrihue	PUC	MM_PUC5	C28	OK423079	M. membranacea
M. membranacea	Pucatrihue	PUC	MM_PUC6	C28	OK423080	M. membranacea
M. membranacea	Pucatrihue	PUC	MM_PUC7	C28	OK423081	M. membranacea
M. membranacea	Pucatrihue	PUC	MM_PUC9	C28	OK423082	M. membranacea
M. membranacea	Pucatrihue	PUC	MM_PUC10	C28	OK423083	M. membranacea
M. membranacea	Pucatrihue	PUC	MM_PUC11	C28	OK423084	M. membranacea
M. membranacea	Chiloé	CHI	MM_CHI1	C28	OK423085	M. membranacea
M. membranacea	Chiloé	CHI	MM_CHI3	C28	OK423086	M. membranacea
M. membranacea	Chiloé	CHI	MM_CHI4	C28	OK423087	M. membranacea
M. membranacea	Chiloé	CHI	MM_CHI5	C28	OK423088	M. membranacea
M. membranacea	Chiloé	CHI	MM_CHI5_new	C28	OK423089	M. membranacea
M. membranacea	Chiloé	CHI	MM_CHI6	C28	OK423090	M. membranacea
M. membranacea	Chiloé	CHI	MM_CHI7	C28	OK423091	M. membranacea
M. membranacea	Chiloé	CHI	MM_CHI8	C28	OK423092	M. membranacea
M. membranacea	Chiloé	CHI	MM_CHI9	C28	OK423093	M. membranacea
M. membranacea	Chiloé	CHI	MM_CHI10	C28	OK423094	M. membranacea
M. membranacea	Chiloé	CHI	MM_CHI11	C28	OK423095	M. membranacea
Ahnfeltiopsis vermicularis	Los Burros	LBR	AD-LBR1	C47	OK423096	Ah. sp. 1
Ahnfeltiopsis vermicularis	Puerto Oscuro	POS	AD_POS5	C48	OK423097	Ah. sp. 2
Ahnfeltiopsis vermicularis	Puerto Oscuro	POS	AD(AF)_POS6	C49	OK423098	Ah. sp. 2
Ahnfeltiopsis vermicularis	Puerto Oscuro	POS	AD_POS7	C48	OK423099	Ah. sp. 2
Ahnfeltiopsis vermicularis	Puerto Oscuro	POS	AD_POS8	C48	OK423100	Ah. sp. 2
Ahnfeltiopsis vermicularis	Puerto Oscuro	POS	AD(AF)_POS8	C50	OK423101	Ah. sp. 2
Ahnfeltiopsis vermicularis	Puerto Oscuro	POS	AD(AF)_POS9	C50	OK423102	Ah. sp. 2
Ahnfeltiopsis vermicularis	Puerto Oscuro	POS	AD_POS9	C48	OK423103	Ah. sp. 2
Ahnfeltiopsis vermicularis	Puerto Oscuro	POS	AD_POS10	C48	OK423104	Ah. sp. 2
Ahnfeltiopsis vermicularis	Maitencillo	MAI	AD_MAI1	C50	OK423116	Ah. sp. 2
Ahnfeltiopsis vermicularis	Maitencillo	MAI	AD_MAI8	C48	OK423118	Ah. sp. 2
Ahnfeltiopsis vermicularis	Maitencillo	MAI	AD_MAI12	C51	OK423119	Ah. sp. 2
Ahnfeltiopsis vermicularis	Maitencillo	MAI	AD_MAI15	C48	OK423120	Ah. sp. 2
Ahnfeltiopsis vermicularis	Maitencillo	MAI	AD_MAI16	C48	OK423121	Ah. sp. 2
Ahnfeltiopsis vermicularis	Matanza	MAT	AD_MAT1	C55	OK423133	Ah. vermicularis
Ahnfeltiopsis vermicularis	Matanza	MAT	AD_MAT2	C55	OK423134	Ah. vermicularis
Ahnfeltiopsis vermicularis	Matanza	MAT	AD_MAT3	C55	OK423135	Ah. vermicularis
Ahnfeltiopsis vermicularis	Matanza	MAT	AD_MAT4	C55	OK423136	Ah. vermicularis
Ahnfeltiopsis vermicularis	Matanza	MAT	AD_MAT5	C55	OK423137	Ah. vermicularis
Ahnfeltiopsis vermicularis	Matanza	MAT	AD_MAT6	C55	OK423138	Ah. vermicularis
Ahnfeltiopsis vermicularis	Matanza	MAT	AD_MAT7	C55	OK423139	Ah. vermicularis
Ahnfeltiopsis vermicularis	Matanza	MAT	AD_MAT8	C55	OK423140	Ah. vermicularis
Ahnfeltiopsis vermicularis	Matanza	MAT	AD_MAT9	C55	OK423141	Ah. vermicularis
Ahnfeltiopsis vermicularis	Matanza	MAT	AD_MAT10	C55	OK423142	Ah. vermicularis
Ahnfeltiopsis vermicularis	Matanza	MAT	AD_MAT11	C55	OK423143	Ah. vermicularis
Ahnfeltiopsis vermicularis	Matanza	MAT	AD_MAT12	C55	OK423144	Ah. vermicularis
Ahnfeltiopsis vermicularis	Matanza	MAT	AD_MAT13	C55	OK423145	Ah. vermicularis
Ahnfeltiopsis vermicularis	Matanza	MAT	AD_MAT14	C55	OK423146	Ah. vermicularis
Ahnfeltiopsis vermicularis	Matanza	MAT	AD_MAT15	C55	OK423147	Ah. vermicularis
Ahnfeltiopsis vermicularis	Pichilemu	PMU	AD_PMU1	C55	OK423148	Ah. vermicularis
Ahnfeltiopsis vermicularis	Pichilemu	PMU	AD_PMU2	C55	OK423149	Ah. vermicularis
Ahnfeltiopsis vermicularis	Pichilemu	PMU	AD_PMU3	C55	OK423150	Ah. vermicularis
Ahnfeltiopsis vermicularis	Pichilemu	PMU	AD_PMU4	C55	OK423151	Ah. vermicularis
Ahnfeltiopsis vermicularis	Pichilemu	PMU	AF(AD)_PMU5	C68	OK423308	As. disciplinalis
Ahnfeltiopsis vermicularis	Pichilemu	PMU	AD_PMU6	C55	OK423152	Ah. vermicularis
Ahnfeltiopsis vermicularis	Pichilemu	PMU	AD_PMU7	C55	OK423153	Ah. vermicularis
Ahnfeltiopsis vermicularis	Pichilemu	PMU	AD_PMU8	C55	OK423154	Ah. vermicularis
Ahnfeltiopsis vermicularis	Pichilemu	PMU	AD_PMU9	C55	OK423155	Ah. vermicularis
Ahnfeltiopsis vermicularis	Pichilemu	PMU	AD_PMU10	C55	OK423156	Ah. vermicularis
Ahnfeltiopsis vermicularis	Pichilemu	PMU	AD_PMU12	C55	OK423157	Ah. vermicularis
Ahnfeltiopsis vermicularis	Pichilemu	PMU	AD_PMU14	C55	OK423158	Ah. vermicularis
Ahnfeltiopsis vermicularis	Pichilemu	PMU	AD_PMU15	C56	OK423159	Ah. sp. 3
Ahnfeltiopsis vermicularis	Constitución	CON	AD_CON1	C55	OK423160	Ah. vermicularis
Ahnfeltiopsis vermicularis	Constitución	CON	AD_CON2	C57	OK423161	Ah. vermicularis
Ahnfeltiopsis vermicularis	Constitución	CON	AD_CON3	C55	OK423162	Ah. vermicularis
Ahnfeltiopsis vermicularis	Constitución	CON	AD_CON4	C55	OK423163	Ah. vermicularis
Ahnfeltiopsis vermicularis	Constitución	CON	AD_CON5	C55	OK423164	Ah. vermicularis
Ahnfeltiopsis vermicularis	Constitución	CON	AD_CON6	C55	OK423165	Ah. vermicularis
Ahnfeltiopsis vermicularis	Constitución	CON	AD_CON7	C55	OK423166	Ah. vermicularis
Ahnfeltiopsis vermicularis	Constitución	CON	AD_CON8	C55	OK423167	Ah. vermicularis
Ahnfeltiopsis vermicularis	Constitución	CON	AD_CON9	C55	OK423168	Ah. vermicularis
Ahnfeltiopsis vermicularis	Constitución	CON	AD_CON10	C55	OK423169	Ah. vermicularis
Ahnfeltiopsis vermicularis	Constitución	CON	AD_CON11	C55	OK423170	Ah. vermicularis
Ahnfeltiopsis vermicularis	Constitución	CON	AD_CON12	C55	OK423171	Ah. vermicularis
Ahnfeltiopsis vermicularis	Constitución	CON	AD_CON14	C55	OK423172	Ah. vermicularis
Ahnfeltiopsis vermicularis	Constitución	CON	AD_CON15	C55	OK423173	Ah. vermicularis
Ahnfeltiopsis vermicularis	Concepción	CNC	AD_CNC1	C55	OK423174	Ah. vermicularis
Ahnfeltiopsis vermicularis	Concepción	CNC	AD_CNC2	C55	OK423175	Ah. vermicularis
Ahnfeltiopsis vermicularis	Concepción	CNC	AD_CNC3	C55	OK423176	Ah. vermicularis
Ahnfeltiopsis vermicularis	Concepción	CNC	AD_CNC4	C55	OK423177	Ah. vermicularis
Ahnfeltiopsis vermicularis	Concepción	CNC	AD_CNC5	C55	OK423178	Ah. vermicularis
Ahnfeltiopsis vermicularis	Concepción	CNC	AD_CNC6	C55	OK423179	Ah. vermicularis
Ahnfeltiopsis vermicularis	Concepción	CNC	AD_CNC7	C55	OK423180	Ah. vermicularis
Ahnfeltiopsis vermicularis	Concepción	CNC	AD_CNC8	C55	OK423181	Ah. vermicularis
Ahnfeltiopsis vermicularis	Concepción	CNC	AD_CNC9	C55	OK423182	Ah. vermicularis
Ahnfeltiopsis vermicularis	Concepción	CNC	AD_CNC10	C58	OK423183	Ah. vermicularis
Ahnfeltiopsis vermicularis	Concepción	CNC	AF(AD)_CNC10	C68	OK423346	As. disciplinalis
Ahnfeltiopsis vermicularis	Concepción	CNC	AD_CNC11	C55	OK423184	Ah. vermicularis
Ahnfeltiopsis vermicularis	Concepción	CNC	AD_CNC16	C55	OK423185	Ah. vermicularis
Ahnfeltiopsis vermicularis	Concepción	CNC	AD_CNC17	C55	OK423186	Ah. vermicularis
Ahnfeltiopsis vermicularis	Concepción	CNC	AD_CNC19	C55	OK423187	Ah. vermicularis
Ahnfeltiopsis vermicularis	Tirúa	TIR	AD_TIR20	C59	OK423188	Ah. vermicularis
Ahnfeltiopsis vermicularis	Tirúa	TIR	AD_TIR21	C57	OK423189	Ah. vermicularis
Ahnfeltiopsis vermicularis	Tirúa	TIR	AD_TIR22	C57	OK423190	Ah. vermicularis
Ahnfeltiopsis vermicularis	Tirúa	TIR	AD_TIR23	C57	OK423191	Ah. vermicularis
Ahnfeltiopsis vermicularis	Tirúa	TIR	AD_TIR24	C57	OK423192	Ah. vermicularis
Ahnfeltiopsis vermicularis	Tirúa	TIR	AD_TIR25	C57	OK423193	Ah. vermicularis
Ahnfeltiopsis vermicularis	Tirúa	TIR	AD_TIR26	C57	OK423194	Ah. vermicularis
Ahnfeltiopsis vermicularis	Tirúa	TIR	AD_TIR27	C57	OK423195	Ah. vermicularis
Ahnfeltiopsis vermicularis	Tirúa	TIR	AD_TIR28	C57	OK423196	Ah. vermicularis
Ahnfeltiopsis vermicularis	Tirúa	TIR	AD_TIR30	C57	OK423197	Ah. vermicularis
Ahnfeltiopsis vermicularis	Tirúa	TIR	AD_TIR33	C57	OK423198	Ah. vermicularis
Ahnfeltiopsis vermicularis	Tirúa	TIR	AD_TIR34	C57	OK423199	Ah. vermicularis
Ahnfeltiopsis vermicularis	Tirúa	TIR	AD_TIR37	C57	OK423200	Ah. vermicularis
Ahnfeltiopsis vermicularis	Tirúa	TIR	AD_TIR38	C57	OK423201	Ah. vermicularis
Ahnfeltiopsis vermicularis	Tirúa	TIR	AD_TIR39	C60	OK423202	Ah. vermicularis
Ahnfeltiopsis vermicularis	Lobería	LOB	AD_LOB1	C57	OK423203	Ah. vermicularis
Ahnfeltiopsis vermicularis	Lobería	LOB	AD_LOB3	C57	OK423204	Ah. vermicularis
Ahnfeltiopsis vermicularis	Lobería	LOB	AD_LOB4	C57	OK423205	Ah. vermicularis
Ahnfeltiopsis vermicularis	Lobería	LOB	AD_LOB5	C57	OK423206	Ah. vermicularis
Ahnfeltiopsis vermicularis	Lobería	LOB	AD_LOB6_new	C57	OK423207	Ah. vermicularis
Ahnfeltiopsis vermicularis	Lobería	LOB	AD_LOB7	C57	OK423208	Ah. vermicularis
Ahnfeltiopsis vermicularis	Lobería	LOB	AD_LOB7_new	C57	OK423209	Ah. vermicularis
Ahnfeltiopsis vermicularis	Lobería	LOB	AD_LOB8	C57	OK423210	Ah. vermicularis
Ahnfeltiopsis vermicularis	Lobería	LOB	AD_LOB8_new	C57	OK423211	Ah. vermicularis
Ahnfeltiopsis vermicularis	Lobería	LOB	AD_LOB9_new	C57	OK423212	Ah. vermicularis
Ahnfeltiopsis vermicularis	Lobería	LOB	AD_LOB10_new	C57	OK423213	Ah. vermicularis
Ahnfeltiopsis vermicularis	Lobería	LOB	AD_LOB11_new	C57	OK423214	Ah. vermicularis
Ahnfeltiopsis vermicularis	Lobería	LOB	AD_LOB12_new	C57	OK423215	Ah. vermicularis
Ahnfeltiopsis vermicularis	Lobería	LOB	AD_LOB13_new	C57	OK423216	Ah. vermicularis
Ahnfeltiopsis vermicularis	Lobería	LOB	AD_LOB14_new	C57	OK423217	Ah. vermicularis
Ahnfeltiopsis vermicularis	Lobería	LOB	AD_LOB15_new	C57	OK423218	Ah. vermicularis
Ahnfeltiopsis vermicularis	Nigue	NIG	AD_NIG1	C61	OK423234	Ah. vermicularis
Ahnfeltiopsis vermicularis	Nigue	NIG	AD_NIG2	C61	OK423235	Ah. vermicularis
Ahnfeltiopsis vermicularis	Nigue	NIG	AD_NIG3	C62	OK423236	Ah. vermicularis
Ahnfeltiopsis vermicularis	Nigue	NIG	AD_NIG4	C57	OK423237	Ah. vermicularis
Ahnfeltiopsis vermicularis	Nigue	NIG	AD_NIG6	C62	OK423238	Ah. vermicularis
Ahnfeltiopsis vermicularis	Nigue	NIG	AD_NIG7	C62	OK423239	Ah. vermicularis
Ahnfeltiopsis vermicularis	Nigue	NIG	AD_NIG8	C57	OK423240	Ah. vermicularis
Ahnfeltiopsis vermicularis	Nigue	NIG	AD_NIG9	C62	OK423241	Ah. vermicularis
Ahnfeltiopsis vermicularis	Nigue	NIG	AD_NIG10	C57	OK423242	Ah. vermicularis
Ahnfeltiopsis vermicularis	Nigue	NIG	AD_NIG11	C57	OK423243	Ah. vermicularis
Ahnfeltiopsis vermicularis	Nigue	NIG	AD_NIG12	C61	OK423244	Ah. vermicularis
Ahnfeltiopsis vermicularis	Nigue	NIG	AD_NIG13	C63	OK423245	Ah. vermicularis
Ahnfeltiopsis vermicularis	Nigue	NIG	AD_NIG14	C57	OK423246	Ah. vermicularis
Ahnfeltiopsis vermicularis	Pilolcura	PIL	AD_PIL2	C62	OK423247	Ah. vermicularis
Ahnfeltiopsis vermicularis	Pilolcura	PIL	AD_PIL5	C61	OK423248	Ah. vermicularis
Ahnfeltiopsis vermicularis	Pilolcura	PIL	AD_PIL7	C62	OK423249	Ah. vermicularis
Ahnfeltiopsis vermicularis	Pilolcura	PIL	AD_PIL8	C62	OK423250	Ah. vermicularis
Ahnfeltiopsis vermicularis	Pilolcura	PIL	AD_PIL9	C61	OK423251	Ah. vermicularis
Ahnfeltiopsis vermicularis	Pilolcura	PIL	AD_PIL10	C62	OK423252	Ah. vermicularis
Ahnfeltiopsis vermicularis	Pilolcura	PIL	AD_PIL11	C62	OK423253	Ah. vermicularis
Ahnfeltiopsis vermicularis	Pilolcura	PIL	AD_PIL12	C62	OK423254	Ah. vermicularis
Ahnfeltiopsis vermicularis	Pilolcura	PIL	AD_PIL13	C62	OK423255	Ah. vermicularis
Ahnfeltiopsis vermicularis	Pilolcura	PIL	AD_PIL14	C62	OK423256	Ah. vermicularis
Ahnfeltiopsis vermicularis	Pilolcura	PIL	AD_PIL16	C62	OK423257	Ah. vermicularis
Ahnfeltiopsis vermicularis	Pilolcura	PIL	AD_PIL18	C61	OK423258	Ah. vermicularis
Ahnfeltiopsis vermicularis	Pilolcura	PIL	AD_PIL19	C62	OK423259	Ah. vermicularis
Ahnfeltiopsis vermicularis	Pilolcura	PIL	AD_PIL22	C62	OK423260	Ah. vermicularis
Ahnfeltiopsis vermicularis	Pilolcura	PIL	AD_PIL24	C62	OK423261	Ah. vermicularis
Ahnfeltiopsis vermicularis	Pucatrihue	PUC	AD_PUC1	C64	OK423262	Ah. vermicularis
Ahnfeltiopsis vermicularis	Pucatrihue	PUC	AD_PUC2	C64	OK423263	Ah. vermicularis
Ahnfeltiopsis vermicularis	Pucatrihue	PUC	AD_PUC3	C65	OK423264	Ah. vermicularis
Ahnfeltiopsis vermicularis	Pucatrihue	PUC	AD_PUC5	C62	OK423265	Ah. vermicularis
Ahnfeltiopsis vermicularis	Pucatrihue	PUC	AD_PUC6	C64	OK423266	Ah. vermicularis
Ahnfeltiopsis vermicularis	Pucatrihue	PUC	AD_PUC7	C64	OK423267	Ah. vermicularis
Ahnfeltiopsis vermicularis	Pucatrihue	PUC	AD_PUC8	C64	OK423268	Ah. vermicularis
Ahnfeltiopsis vermicularis	Pucatrihue	PUC	AD_PUC9	C64	OK423269	Ah. vermicularis
Ahnfeltiopsis vermicularis	Pucatrihue	PUC	AD_PUC11	C64	OK423270	Ah. vermicularis
Ahnfeltiopsis vermicularis	Pucatrihue	PUC	AD_PUC12	C64	OK423271	Ah. vermicularis
Ahnfeltiopsis vermicularis	Pucatrihue	PUC	AD_PUC13	C64	OK423272	Ah. vermicularis
Ahnfeltiopsis vermicularis	Pucatrihue	PUC	AD_PUC15	C64	OK423273	Ah. vermicularis
Ahnfeltiopsis vermicularis	Pucatrihue	PUC	AD_PUC18	C64	OK423274	Ah. vermicularis
Ahnfeltiopsis vermicularis	Pucatrihue	PUC	AD_PUC30	C66	OK423275	Ah. vermicularis
Ahnfeltiopsis vermicularis	Chiloé	CHI	AD_CHI1	C67	OK423276	Ah. vermicularis
Ahnfeltiopsis vermicularis	Chiloé	CHI	AD_CHI2	C67	OK423277	Ah. vermicularis
Ahnfeltiopsis vermicularis	Chiloé	CHI	AD_CHI3	C67	OK423278	Ah. vermicularis
Ahnfeltiopsis vermicularis	Chiloé	CHI	AD_CHI4	C67	OK423279	Ah. vermicularis
Ahnfeltiopsis vermicularis	Chiloé	CHI	AD_CHI5	C67	OK423280	Ah. vermicularis
Ahnfeltiopsis vermicularis	Chiloé	CHI	AD_CHI6	C62	OK423281	Ah. vermicularis
Ahnfeltiopsis vermicularis	Chiloé	CHI	AD_CHI7	C67	OK423282	Ah. vermicularis
Ahnfeltiopsis vermicularis	Chiloé	CHI	AD_CHI8	C67	OK423283	Ah. vermicularis
Ahnfeltiopsis vermicularis	Chiloé	CHI	AD_CHI9	C67	OK423284	Ah. vermicularis
Ahnfeltiopsis vermicularis	Chiloé	CHI	AD_CHI42	C62	OK423285	Ah. vermicularis
Ahnfeltiopsis vermicularis	Chiloé	CHI	AD_CHI44	C62	OK423286	Ah. vermicularis
Ahnfeltiopsis vermicularis	Chiloé	CHI	AD_CHI45	C62	OK423287	Ah. vermicularis
Ahnfeltiopsis vermicularis	Chiloé	CHI	AD_CHI46	C62	OK423288	Ah. vermicularis
Asterfilopsis disciplinalis	Puerto Oscuro	POS	AF_POS1	C48	OK423105	Ah. sp. 2
Asterfilopsis disciplinalis	Puerto Oscuro	POS	AF_POS2	C48	OK423106	Ah. sp. 2
Asterfilopsis disciplinalis	Puerto Oscuro	POS	AF_POS3	C48	OK423107	Ah. sp. 2
Asterfilopsis disciplinalis	Puerto Oscuro	POS	AF_POS4	C48	OK423108	Ah. sp. 2
Asterfilopsis disciplinalis	Puerto Oscuro	POS	AF_POS5	C48	OK423109	Ah. sp. 2
Asterfilopsis disciplinalis	Puerto Oscuro	POS	AF_POS6	C48	OK423110	Ah. sp. 2
Asterfilopsis disciplinalis	Puerto Oscuro	POS	AF_POS7	C48	OK423111	Ah. sp. 2
Asterfilopsis disciplinalis	Puerto Oscuro	POS	AF_POS11	C48	OK423112	Ah. sp. 2
Asterfilopsis disciplinalis	Puerto Oscuro	POS	AF_POS12	C48	OK423113	Ah. sp. 2
Asterfilopsis disciplinalis	Puerto Oscuro	POS	AF_POS13	C48	OK423114	Ah. sp. 2
Asterfilopsis disciplinalis	Puerto Oscuro	POS	AF_POS14	C48	OK423115	Ah. sp. 2
Asterfilopsis disciplinalis	Maitencillo	MAI	AF_MAI1	C48	OK423122	Ah. sp. 2
Asterfilopsis disciplinalis	Maitencillo	MAI	AF_MAI2	C48	OK423123	Ah. sp. 2
Asterfilopsis disciplinalis	Maitencillo	MAI	AF_MAI3	C53	OK423124	Ah. sp. 2
Asterfilopsis disciplinalis	Maitencillo	MAI	AF_MAI4	C53	OK423125	Ah. sp. 2
Asterfilopsis disciplinalis	Maitencillo	MAI	AF_MAI5	C53	OK423126	Ah. sp. 2
Asterfilopsis disciplinalis	Maitencillo	MAI	AF_MAI6	C51	OK423127	Ah. sp. 2
Asterfilopsis disciplinalis	Maitencillo	MAI	AF_MAI7	C51	OK423128	Ah. sp. 2
Asterfilopsis disciplinalis	Maitencillo	MAI	AF_MAI8	C51	OK423129	Ah. sp. 2
Asterfilopsis disciplinalis	Maitencillo	MAI	AF_MAI9	C50	OK423130	Ah. sp. 2
Asterfilopsis disciplinalis	Maitencillo	MAI	AF_MAI10	C54	OK423131	Ah. sp. 2
Asterfilopsis disciplinalis	Maitencillo	MAI	AF_MAI11	C48	OK423132	Ah. sp. 2
Asterfilopsis disciplinalis	Maitencillo	MAI	AF(AD)_MAI1	C52	OK423117	Ah. sp. 2
Asterfilopsis disciplinalis	Matanza	MAT	AF_MAT1	C68	OK423289	As. disciplinalis
Asterfilopsis disciplinalis	Matanza	MAT	AF_MAT2	C68	OK423290	As. disciplinalis
Asterfilopsis disciplinalis	Matanza	MAT	AF_MAT3	C68	OK423291	As. disciplinalis
Asterfilopsis disciplinalis	Matanza	MAT	AF_MAT4	C68	OK423292	As. disciplinalis
Asterfilopsis disciplinalis	Matanza	MAT	AF_MAT5	C68	OK423293	As. disciplinalis
Asterfilopsis disciplinalis	Matanza	MAT	AF_MAT6	C68	OK423294	As. disciplinalis
Asterfilopsis disciplinalis	Matanza	MAT	AF_MAT7	C68	OK423295	As. disciplinalis
Asterfilopsis disciplinalis	Matanza	MAT	AF_MAT8	C68	OK423296	As. disciplinalis
Asterfilopsis disciplinalis	Matanza	MAT	AF_MAT10	C69	OK423297	As. disciplinalis
Asterfilopsis disciplinalis	Matanza	MAT	AF_MAT11	C68	OK423298	As. disciplinalis
Asterfilopsis disciplinalis	Matanza	MAT	AF_MAT12	C68	OK423299	As. disciplinalis
Asterfilopsis disciplinalis	Matanza	MAT	AF_MAT13	C68	OK423300	As. disciplinalis
Asterfilopsis disciplinalis	Matanza	MAT	AF_MAT14	C68	OK423301	As. disciplinalis
Asterfilopsis disciplinalis	Matanza	MAT	AF_MAT15	C68	OK423302	As. disciplinalis
Asterfilopsis disciplinalis	Matanza	MAT	AF_MAT16	C68	OK423303	As. disciplinalis
Asterfilopsis disciplinalis	Pichilemu	PMU	AF_PMU2	C68	OK423304	As. disciplinalis
Asterfilopsis disciplinalis	Pichilemu	PMU	AF_PMU3	C70	OK423305	As. disciplinalis
Asterfilopsis disciplinalis	Pichilemu	PMU	AF_PMU4	C68	OK423306	As. disciplinalis
Asterfilopsis disciplinalis	Pichilemu	PMU	AF_PMU5	C68	OK423307	As. disciplinalis
Asterfilopsis disciplinalis	Pichilemu	PMU	AF_PMU6	C68	OK423309	As. disciplinalis
Asterfilopsis disciplinalis	Pichilemu	PMU	AF_PMU7	C71	OK423310	As. disciplinalis
Asterfilopsis disciplinalis	Pichilemu	PMU	AF_PMU8	C69	OK423311	As. disciplinalis
Asterfilopsis disciplinalis	Pichilemu	PMU	AF_PMU10	C68	OK423312	As. disciplinalis
Asterfilopsis disciplinalis	Pichilemu	PMU	AF_PMU12	C68	OK423313	As. disciplinalis
Asterfilopsis disciplinalis	Pichilemu	PMU	AF_PMU13	C68	OK423314	As. disciplinalis
Asterfilopsis disciplinalis	Pichilemu	PMU	AF_PMU14	C68	OK423315	As. disciplinalis
Asterfilopsis disciplinalis	Pichilemu	PMU	AF_PMU15	C68	OK423316	As. disciplinalis
Asterfilopsis disciplinalis	Pichilemu	PMU	AF_PMU16	C68	OK423317	As. disciplinalis
Asterfilopsis disciplinalis	Pichilemu	PMU	AF_PMU17	C69	OK423318	As. disciplinalis
Asterfilopsis disciplinalis	Pichilemu	PMU	AF_PMU18	C68	OK423319	As. disciplinalis
Asterfilopsis disciplinalis	Constitución	CON	AF_CON1	C69	OK423320	As. disciplinalis
Asterfilopsis disciplinalis	Constitución	CON	AF_CON3	C68	OK423321	As. disciplinalis
Asterfilopsis disciplinalis	Constitución	CON	AF_CON4	C68	OK423322	As. disciplinalis
Asterfilopsis disciplinalis	Constitución	CON	AF_CON5	C72	OK423323	As. disciplinalis
Asterfilopsis disciplinalis	Constitución	CON	AF_CON6	C68	OK423324	As. disciplinalis
Asterfilopsis disciplinalis	Constitución	CON	AF_CON8	C69	OK423325	As. disciplinalis
Asterfilopsis disciplinalis	Constitución	CON	AF_CON9	C69	OK423326	As. disciplinalis
Asterfilopsis disciplinalis	Constitución	CON	AF_CON10	C68	OK423327	As. disciplinalis
Asterfilopsis disciplinalis	Constitución	CON	AF_CON11	C69	OK423328	As. disciplinalis
Asterfilopsis disciplinalis	Constitución	CON	AF_CON12	C68	OK423329	As. disciplinalis
Asterfilopsis disciplinalis	Constitución	CON	AF_CON13	C68	OK423330	As. disciplinalis
Asterfilopsis disciplinalis	Constitución	CON	AF_CON14	C68	OK423331	As. disciplinalis
Asterfilopsis disciplinalis	Constitución	CON	AF_CON15	C68	OK423332	As. disciplinalis
Asterfilopsis disciplinalis	Constitución	CON	AF_CON16	C68	OK423333	As. disciplinalis
Asterfilopsis disciplinalis	Constitución	CON	AF_CON17	C69	OK423334	As. disciplinalis
Asterfilopsis disciplinalis	Constitución	CON	AF_CON18	C68	OK423335	As. disciplinalis
Asterfilopsis disciplinalis	Concepción	CNC	AF_CNC1	C68	OK423336	As. disciplinalis
Asterfilopsis disciplinalis	Concepción	CNC	AF_CNC2	C68	OK423337	As. disciplinalis
Asterfilopsis disciplinalis	Concepción	CNC	AF_CNC3	C68	OK423338	As. disciplinalis
Asterfilopsis disciplinalis	Concepción	CNC	AF_CNC4	C68	OK423339	As. disciplinalis
Asterfilopsis disciplinalis	Concepción	CNC	AF_CNC5	C68	OK423340	As. disciplinalis
Asterfilopsis disciplinalis	Concepción	CNC	AF_CNC6	C68	OK423341	As. disciplinalis
Asterfilopsis disciplinalis	Concepción	CNC	AF_CNC7	C68	OK423342	As. disciplinalis
Asterfilopsis disciplinalis	Concepción	CNC	AF_CNC8	C68	OK423343	As. disciplinalis
Asterfilopsis disciplinalis	Concepción	CNC	AF_CNC9	C68	OK423344	As. disciplinalis
Asterfilopsis disciplinalis	Concepción	CNC	AF_CNC10	C68	OK423345	As. disciplinalis
Asterfilopsis disciplinalis	Concepción	CNC	AF_CNC11	C68	OK423347	As. disciplinalis
Asterfilopsis disciplinalis	Concepción	CNC	AF_CNC12	C68	OK423348	As. disciplinalis
Asterfilopsis disciplinalis	Concepción	CNC	AF_CNC13	C68	OK423349	As. disciplinalis
Asterfilopsis disciplinalis	Concepción	CNC	AF_CNC14	C68	OK423350	As. disciplinalis
Asterfilopsis disciplinalis	Concepción	CNC	AF_CNC15	C68	OK423351	As. disciplinalis
Asterfilopsis disciplinalis	Concepción	CNC	AF_CNC16	C68	OK423352	As. disciplinalis
Asterfilopsis disciplinalis	Tirúa	TIR	AF_TIR1	C68	OK423353	As. disciplinalis
Asterfilopsis disciplinalis	Tirúa	TIR	AF_TIR2	C68	OK423354	As. disciplinalis
Asterfilopsis disciplinalis	Tirúa	TIR	AF_TIR3	C73	OK423355	As. disciplinalis
Asterfilopsis disciplinalis	Tirúa	TIR	AF_TIR5	C68	OK423356	As. disciplinalis
Asterfilopsis disciplinalis	Tirúa	TIR	AF_TIR6	C68	OK423357	As. disciplinalis
Asterfilopsis disciplinalis	Tirúa	TIR	AF_TIR7	C68	OK423358	As. disciplinalis
Asterfilopsis disciplinalis	Tirúa	TIR	AF_TIR8	C68	OK423359	As. disciplinalis
Asterfilopsis disciplinalis	Tirúa	TIR	AF_TIR9	C68	OK423360	As. disciplinalis
Asterfilopsis disciplinalis	Tirúa	TIR	AF_TIR10	C74	OK423361	As. disciplinalis
Asterfilopsis disciplinalis	Tirúa	TIR	AF_TIR11	C68	OK423362	As. disciplinalis
Asterfilopsis disciplinalis	Tirúa	TIR	AF_TIR12	C68	OK423363	As. disciplinalis
Asterfilopsis disciplinalis	Tirúa	TIR	AF_TIR13	C68	OK423364	As. disciplinalis
Asterfilopsis disciplinalis	Tirúa	TIR	AF_TIR14	C68	OK423365	As. disciplinalis
Asterfilopsis disciplinalis	Tirúa	TIR	AF_TIR15	C68	OK423366	As. disciplinalis
Asterfilopsis disciplinalis	Tirúa	TIR	AF_TIR16	C68	OK423367	As. disciplinalis
Asterfilopsis disciplinalis	Lobería	LOB	AF_LOB4	C74	OK423368	As. disciplinalis
Asterfilopsis disciplinalis	Lobería	LOB	AF_LOB5	C74	OK423369	As. disciplinalis
Asterfilopsis disciplinalis	Lobería	LOB	AF_LOB7	C74	OK423370	As. disciplinalis
Asterfilopsis disciplinalis	Lobería	LOB	AD(AF)_LOB1new	C57	OK423219	Ah. vermicularis
Asterfilopsis disciplinalis	Lobería	LOB	AD(AF)_LOB2	C57	OK423220	Ah. vermicularis
Asterfilopsis disciplinalis	Lobería	LOB	AD(AF)_LOB2new	C57	OK423221	Ah. vermicularis
Asterfilopsis disciplinalis	Lobería	LOB	AD(AF)_LOB3new	C57	OK423222	Ah. vermicularis
Asterfilopsis disciplinalis	Lobería	LOB	AD(AF)_LOB4	C57	OK423223	Ah. vermicularis
Asterfilopsis disciplinalis	Lobería	LOB	AD(AF)_LOB4_new	C57	OK423224	Ah. vermicularis
Asterfilopsis disciplinalis	Lobería	LOB	AD(AF)_LOB5_new	C57	OK423225	Ah. vermicularis
Asterfilopsis disciplinalis	Lobería	LOB	AD(AF)_LOB6	C57	OK423226	Ah. vermicularis
Asterfilopsis disciplinalis	Lobería	LOB	AD(AF)_LOB6_new	C57	OK423227	Ah. vermicularis
Asterfilopsis disciplinalis	Lobería	LOB	AD(AF)_LOB9_new	C57	OK423228	Ah. vermicularis
Asterfilopsis disciplinalis	Lobería	LOB	AD(AF)_LOB12_new	C57	OK423229	Ah. vermicularis
Asterfilopsis disciplinalis	Lobería	LOB	AD(AF)_LOB14_new	C57	OK423230	Ah. vermicularis
Asterfilopsis disciplinalis	Lobería	LOB	AD(AF)_LOB15_new	C57	OK423231	Ah. vermicularis
Asterfilopsis disciplinalis	Lobería	LOB	AD(AF)_LOB16	C57	OK423232	Ah. vermicularis
Asterfilopsis disciplinalis	Lobería	LOB	AD(AF)_LOB23_new	C57	OK423233	Ah. vermicularis
Asterfilopsis disciplinalis	Nigue	NIG	AF_NIG1	C68	OK423371	As. disciplinalis
Asterfilopsis disciplinalis	Nigue	NIG	AF_NIG2	C68	OK423372	As. disciplinalis
Asterfilopsis disciplinalis	Nigue	NIG	AF_NIG3	C75	OK423373	As. disciplinalis
Asterfilopsis disciplinalis	Nigue	NIG	AF_NIG4	C74	OK423374	As. disciplinalis
Asterfilopsis disciplinalis	Nigue	NIG	AF_NIG6	C68	OK423375	As. disciplinalis
Asterfilopsis disciplinalis	Nigue	NIG	AF_NIG7	C68	OK423376	As. disciplinalis
Asterfilopsis disciplinalis	Nigue	NIG	AF_NIG9	C68	OK423377	As. disciplinalis
Asterfilopsis disciplinalis	Nigue	NIG	AF_NIG10	C68	OK423378	As. disciplinalis
Asterfilopsis disciplinalis	Nigue	NIG	AF_NIG11	C68	OK423379	As. disciplinalis
Asterfilopsis disciplinalis	Nigue	NIG	AF_NIG12	C68	OK423380	As. disciplinalis
Asterfilopsis disciplinalis	Nigue	NIG	AF_NIG13	C68	OK423381	As. disciplinalis
Asterfilopsis disciplinalis	Nigue	NIG	AF_NIG14	C68	OK423382	As. disciplinalis
Asterfilopsis disciplinalis	Nigue	NIG	AF_NIG15	C68	OK423383	As. disciplinalis
Asterfilopsis disciplinalis	Nigue	NIG	AF_NIG34	C68	OK423384	As. disciplinalis
Asterfilopsis disciplinalis	Nigue	NIG	AF_NIG38	C68	OK423385	As. disciplinalis
Asterfilopsis disciplinalis	Pilolcura	PIL	AF_PIL2	C68	OK423386	As. disciplinalis
Asterfilopsis disciplinalis	Pilolcura	PIL	AF_PIL5	C68	OK423387	As. disciplinalis
Asterfilopsis disciplinalis	Pilolcura	PIL	AF_PIL6	C68	OK423388	As. disciplinalis
Asterfilopsis disciplinalis	Pilolcura	PIL	AF_PIL7	C76	OK423389	As. disciplinalis
Asterfilopsis disciplinalis	Pilolcura	PIL	AF_PIL9	C76	OK423390	As. disciplinalis
Asterfilopsis disciplinalis	Pilolcura	PIL	AF_PIL10	C68	OK423391	As. disciplinalis
Asterfilopsis disciplinalis	Pilolcura	PIL	AF_PIL11	C68	OK423392	As. disciplinalis
Asterfilopsis disciplinalis	Pilolcura	PIL	AF_PIL12	C68	OK423393	As. disciplinalis
Asterfilopsis disciplinalis	Pilolcura	PIL	AF_PIL13	C68	OK423394	As. disciplinalis
Asterfilopsis disciplinalis	Pilolcura	PIL	AF_PIL14	C68	OK423395	As. disciplinalis
Asterfilopsis disciplinalis	Pilolcura	PIL	AF_PIL15	C68	OK423396	As. disciplinalis
Asterfilopsis disciplinalis	Pilolcura	PIL	AF_PIL16	C68	OK423397	As. disciplinalis
Asterfilopsis disciplinalis	Pucatrihue	PUC	AF_PUC1	C77	OK423398	As. disciplinalis
Asterfilopsis disciplinalis	Pucatrihue	PUC	AF_PUC2	C77	OK423399	As. disciplinalis
Asterfilopsis disciplinalis	Pucatrihue	PUC	AF_PUC3	C77	OK423400	As. disciplinalis
Asterfilopsis disciplinalis	Pucatrihue	PUC	AF_PUC4	C77	OK423401	As. disciplinalis
Asterfilopsis disciplinalis	Pucatrihue	PUC	AF_PUC5	C77	OK423402	As. disciplinalis
Asterfilopsis disciplinalis	Pucatrihue	PUC	AF_PUC6	C77	OK423403	As. disciplinalis
Asterfilopsis disciplinalis	Pucatrihue	PUC	AF_PUC7	C77	OK423404	As. disciplinalis
Asterfilopsis disciplinalis	Pucatrihue	PUC	AF_PUC9	C77	OK423405	As. disciplinalis
Asterfilopsis disciplinalis	Pucatrihue	PUC	AF_PUC12	C77	OK423406	As. disciplinalis
Asterfilopsis disciplinalis	Pucatrihue	PUC	AF_PUC13	C77	OK423407	As. disciplinalis
Asterfilopsis disciplinalis	Pucatrihue	PUC	AF_PUC14	C77	OK423408	As. disciplinalis
Asterfilopsis disciplinalis	Pucatrihue	PUC	AF_PUC15	C77	OK423409	As. disciplinalis
Asterfilopsis disciplinalis	Pucatrihue	PUC	AF_PUC25	C77	OK423410	As. disciplinalis
Asterfilopsis disciplinalis	Pucatrihue	PUC	AF_PUC26	C77	OK423411	As. disciplinalis
Asterfilopsis disciplinalis	Pucatrihue	PUC	AF_PUC30	C77	OK423412	As. disciplinalis
Asterfilopsis disciplinalis	Chiloé	CHI	AF_CHI1	C77	OK423413	As. disciplinalis
Asterfilopsis disciplinalis	Chiloé	CHI	AF_CHI2	C78	OK423414	As. disciplinalis
Asterfilopsis disciplinalis	Chiloé	CHI	AF_CHI3	C77	OK423415	As. disciplinalis
Asterfilopsis disciplinalis	Chiloé	CHI	AF_CHI4	C77	OK423416	As. disciplinalis
Asterfilopsis disciplinalis	Chiloé	CHI	AF_CHI5	C77	OK423417	As. disciplinalis
Asterfilopsis disciplinalis	Chiloé	CHI	AF_CHI6	C78	OK423418	As. disciplinalis
Asterfilopsis disciplinalis	Chiloé	CHI	AF_CHI7	C77	OK423419	As. disciplinalis
Asterfilopsis disciplinalis	Chiloé	CHI	AF_CHI8	C77	OK423420	As. disciplinalis
Asterfilopsis disciplinalis	Chiloé	CHI	AF_CHI9	C77	OK423421	As. disciplinalis
Asterfilopsis disciplinalis	Chiloé	CHI	AF_CHI10	C77	OK423422	As. disciplinalis
Asterfilopsis disciplinalis	Chiloé	CHI	AF_CHI11	C78	OK423423	As. disciplinalis
Asterfilopsis disciplinalis	Chiloé	CHI	AF_CHI12	C77	OK423424	As. disciplinalis
Asterfilopsis disciplinalis	Chiloé	CHI	AF_CHI13	C78	OK423425	As. disciplinalis
Asterfilopsis disciplinalis	Chiloé	CHI	AF_CHI14	C77	OK423426	As. disciplinalis
Asterfilopsis disciplinalis	Chiloé	CHI	AF_CHI15	C78	OK423427	As. disciplinalis
Asterfilopsis disciplinalis	Chiloé	CHI	AF_CHI16	C77	OK423428	As. disciplinalis
